# Supplementary material for: Multidimensional analysis of the learning curve for laparoscopic colorectal surgery in a regional hospital: the implementation of a standardized surgical procedure counterbalances the lack of experience
Source: BMC Surg. 2020 Dec 2;20:308. doi: 10.1186/s12893-020-00975-6 (PMC7709341; doi:10.1186/s12893-020-00975-6)
Supplement: Supplementary file 1 — Additional file 1. Data set created by the examination of the case records and histopathology reports of the 112 patients who underwent laparoscopic colorectal interventions. [file 12893_2020_975_MOESM1_ESM.xlsx]

## Sheet: Φύλλο1
DATE OF SURGERY	AGE OF PATIENT	SURGEON	DIAGNOSIS	TYPE OF SURGERY	DURATION OF SURGERY (HOURS)	HARVESTED LYMRH NODES (NUMBER)	DAYS OF HOSPITALIZATION (DAYS)	MARGINS	COMPLICATIONS
2012-10-25	71-80	CHRISTODOULAKIS	CA of SIGMOID COLON	LAPAROSCOPIC Sigmoidectomy	5	14	6	FREE
2012-11-13	71-80	CHRISTODOULAKIS	CA of RECTUM	LAPAROSCOPIC Extralevator abdominoperineal resection	7	16	9	FREE
2012-12-04	51-60	CHRISTODOULAKIS	CA of RECTUM	LAPAROSCOPIC Extralevator abdominoperineal resection	6	14	13	FREE
2012-12-11	71-80	CHRISTODOULAKIS	CA of CAECUM	LAPAROSCOPIC Right colectomy	5	12	10	FREE
2012-12-13	71-80	CHRISTODOULAKIS	CA of SIGMOID COLON + FISTULA	LAPAROSCOPIC Extralevator abdominoperineal resection	6	34	7	FREE
2012-12-21	71-80	CHRISTODOULAKIS	CA of RECTUM	LAPAROSCOPIC Extralevator abdominoperineal resection	5.5	32	8	FREE
2013-01-14	71-80	CHRISTODOULAKIS	CA of RIGHT COLON	LAPAROSCOPIC Right colectomy	6	26	9	FREE
2013-01-25	81+	CHRISTODOULAKIS	CA of CAECUM	LAPAROSCOPIC Right colectomy	5.5	46	8	FREE
2013-02-07	71-80	CHRISTODOULAKIS	CA of CAECUM	LAPAROSCOPIC Right colectomy	4.5	40	8	FREE
2013-02-12	71-80	CHRISTODOULAKIS	CA of RECTUM	LAPAROSCOPIC Extralevator abdominoperineal resection	6.5	14	18	FREE
2013-02-22	71-80	CHRISTODOULAKIS	CA of SIGMOID COLON	LAPAROSCOPIC Low anterior resection	5.5	28	6	FREE
2013-03-07	61-70	CHRISTODOULAKIS	CA of SIGMOID COLON	LAPAROSCOPIC Low anterior resection	5.5	8	10	FREE	Anastomotic leak
2013-03-10	61-70	CHRISTODOULAKIS	CA of RECTUM	LAPAROSCOPIC Extralevator abdominoperineal resection	6	7	8	FREE
2013-04-04	71-80	CHRISTODOULAKIS	CA of CAECUM	LAPAROSCOPIC Right colectomy	4.5	19	5	FREE
2013-06-04	81+	CHRISTODOULAKIS	CA of CAECUM	LAPAROSCOPIC Right colectomy	4	18	33	FREE
2013-06-27	61-70	CHRISTODOULAKIS	CA of SIGMOID COLON	LAPAROSCOPIC Low anterior resection	6.5	21	8	FREE
2013-06-28	61-70	CHRISTODOULAKIS	CA of HEPATIC FLEXURE	LAPAROSCOPIC Right colectomy	4.5	55	7	FREE
2013-07-19	81+	CHRISTODOULAKIS	CA of ASCENDING COLON	LAPAROSCOPIC Right colectomy	4	22	14	FREE
2013-09-03	51-60	CHRISTODOULAKIS	CA of ASCENDING COLON	LAPAROSCOPIC Right colectomy	3.5	22	7	FREE
2013-10-22	<= 50	CHRISTODOULAKIS	CA of SIGMOID COLON	LAPAROSCOPIC Sigmoidectomy	5.5	28	13	FREE
2013-12-12	71-80	CHRISTODOULAKIS	CA of SIGMOID COLON	LAPAROSCOPIC Low anterior resection	5.5	15	8	FREE	Anastomotic leak
2014-01-07	71-80	CHRISTODOULAKIS	CA of TRANSVERSE COLON	LAPAROSCOPIC Right colectomy	7	17	8	FREE
2014-02-18	61-70	CHRISTODOULAKIS	CA of SIGMOID COLON	LAPAROSCOPIC Sigmoidectomy	5.5	17	8	FREE	Stenosis of anastomosis
2014-05-20	81+	CHRISTODOULAKIS	CA of RECTUM	CONVERSION FROM LAPAROSCOPIC TO OPEN Low anterior resection	5	8	9	FREE
2014-06-24	81+	CHRISTODOULAKIS	CA of SIGMOID COLON	LAPAROSCOPIC Sigmoidectomy	4.5	20	9	FREE
2014-07-02	61-70	CHRISTODOULAKIS	CA of SIGMOID COLON	LAPAROSCOPIC Sigmoidectomy	3	15	8	FREE
2014-10-10	71-80	CHRISTODOULAKIS	CA of ASCENDING COLON	LAPAROSCOPIC Right colectomy	3.5	18	4	FREE
2014-11-04	<=50	CHRISTODOULAKIS	CA of ANUS	LAPAROSCOPIC Extralevator abdominoperineal resection	3.5	5.	7	FREE
2014-11-10	51-60	CHRISTODOULAKIS	CA of SIGMOID COLON	LAPAROSCOPIC Sigmoidectomy	4	11	4	FREE
2014-11-25	<=50	CHRISTODOULAKIS	DIVERTICULITIS of SIGMOID COLON	LAPAROSCOPIC Sigmoidectomy	2.5	14	6	FREE
2014-12-16	51-60	CHRISTODOULAKIS	CA of RECTUM	LAPAROSCOPIC Low anterior resection	4.5	29	4	FREE
2014-12-19	71-80	CHRISTODOULAKIS	CA of HEPATIC FLEXURE	LAPAROSCOPIC Right colectomy	3.5	21.	4	FREE
2015-01-07	71-80	CHRISTODOULAKIS	CA of HEPATIC FLEXURE	LAPAROSCOPIC Right colectomy	2	58.	7	FREE
2015-02-03	<=50	CHRISTODOULAKIS	CA of HEPATIC FLEXURE	LAPAROSCOPIC Right colectomy	4	27	5	FREE
2015-02-17	51-60	CHRISTODOULAKIS	CA of ANUS	LAPAROSCOPIC Extralevator abdominoperineal resection	4.5	7	8	POSITIVE
2015-03-17	61-70	CHRISTODOULAKIS	CA of RECTUM	LAPAROSCOPIC Extralevator abdominoperineal resection	4	12	7	FREE
2015-03-24	71-80	CHRISTODOULAKIS	CA of HEPATIC FLEXURE	CONVERSION FROM LAPAROSCOPIC TO OPEN Right colectomy	6	29	8	FREE
2015-04-28	81+	CHRISTODOULAKIS	CA of CAECUM	LAPAROSCOPIC Right colectomy	5	28	7	FREE	Ligature of ureter
2015-05-12	61-70	CHRISTODOULAKIS	CA of CAECUM	LAPAROSCOPIC Right colectomy	3.5	20.	5	FREE
2015-05-14	61-70	CHRISTODOULAKIS	CA of SIGMOID COLON	LAPAROSCOPIC Low anterior resection	4.5	35	6	FREE
2015-06-03	61-70	CHRISTODOULAKIS	CA of CAECUM	LAPAROSCOPIC Right colectomy	3	15	6	FREE
2015-06-09	51-60	CHRISTODOULAKIS	CA of CAECUM	LAPAROSCOPIC Right colectomy	2.5	41	4	FREE
2015-06-29	81+	CHRISTODOULAKIS	CA of CAECUM	LAPAROSCOPIC Right colectomy	5	18	4	FREE
2015-07-04	71-80	CHRISTODOULAKIS	CA of ASCENDING COLON	LAPAROSCOPIC Right colectomy	3	13	6	FREE
2015-07-07	<=50	CHRISTODOULAKIS	CROHN DISEASE	LAPAROSCOPIC Right colectomy	3	5	5	FREE
2015-07-14	61-70	CHRISTODOULAKIS	CA of SIGMOID COLON	LAPAROSCOPIC Sigmoidectomy	4.5	27	5	FREE
2015-09-08	51-60	CHRISTODOULAKIS	LYMPHOMA of ASCENDING COLON	LAPAROSCOPIC Right colectomy	3.5	23	4	FREE
2016-01-11	71-80	CHRISTODOULAKIS	CA of SIGMOID COLON	CONVERSION FROM LAPAROSCOPIC TO OPEN Sigmoidectomy	2.5	24.	23	FREE
2016-02-03	51-60	CHRISTODOULAKIS	CA of SIGMOID COLON	LAPAROSCOPIC Sigmoidectomy	3.5	39	6	FREE
2016-02-17	71-80	CHRISTODOULAKIS	CA of HEPATIC FLEXURE	CONVERSION FROM LAPAROSCOPIC TO OPEN Right colectomy	3	44	6	FREE
2016-03-10	<=50	CHRISTODOULAKIS	MASS of SIGMOID COLON	LAPAROSCOPIC Sigmoidectomy	4	46.	5	FREE
2016-03-17	51-60	CHRISTODOULAKIS	DIVERTICULITIS of SIGMOID COLON	LAPAROSCOPIC Sigmoidectomy	4.5	9	5	FREE
2016-03-24	61-70	CHRISTODOULAKIS	CA of RECTUM	LAPAROSCOPIC Extralevator abdominoperineal resection	4	15	6	FREE
2016-05-26	<=50	CHRISTODOULAKIS	CA of DESCENDING COLON	CONVERSION OF LAPAROSCOPIC TO OPEN Sigmoidectomy	3.5	34	11	FREE
2016-06-24	61-70	CHRISTODOULAKIS	CA of SIGMOID COLON	LAPAROSCOPIC Sigmoidectomy	3	28	4	FREE
2016-06-28	61-70	CHRISTODOULAKIS	CA of SIGMOID COLON	LAPAROSCOPIC Sigmoidectomy	3.5	10	7	FREE
2016-09-06	81+	CHRISTODOULAKIS	CA of SIGMOID COLON	LAPAROSCOPIC Sigmoidectomy	3.5	36	4	FREE
2016-09-27	61-70	CHRISTODOULAKIS	CA of ASCENDING COLON	LAPAROSCOPIC Right colectomy	3.5	21.	7	FREE
2016-10-25	71-80	CHRISTODOULAKIS	CA of ASCENDING COLON	LAPAROSCOPIC Right colectomy	10	31	7	FREE
2016-11-15	51-60	CHRISTODOULAKIS	CA of CAECUM	LAPAROSCOPIC Right colectomy	2.5	36	6	FREE
2016-11-23	61-70	CHRISTODOULAKIS	CA of SIGMOID COLON	CONVERSION OF LAPAROSCOPIC TO OPEN Sigmoidectomy	2.5	23	7	FREE
2016-12-14	71-80	CHRISTODOULAKIS	CA of CAECUM	LAPAROSCOPIC Right colectomy	3.5	17	8	FREE
2016-12-23	71-80	CHRISTODOULAKIS	ΜASS of TRANSVERSE COLON	LAPAROSCOPIC Right colectomy	4	27	5	FREE
2016-12-28	81+	CHRISTODOULAKIS	CA of SIGMOID COLON	LAPAROSCOPIC Sigmoidectomy	3.5	17	8	FREE
2017-01-17	81+	CHRISTODOULAKIS	CA of HEPATIC FLEXURE	LAPAROSCOPIC Right colectomy	3.5	10	8	FREE
2017-02-07	51-60	CHRISTODOULAKIS	CA of SIGMOID COLON	LAPAROSCOPIC Sigmoidectomy	4	9	5	FREE
2017-02-16	<=50	CHRISTODOULAKIS	DIVERTICULITIS of SIGMOID COLON	LAPAROSCOPIC Sigmoidectomy	3	8	5	FREE
2017-03-23	61-70	CHRISTODOULAKIS	ISCHAEMIC COLITIS	CONVERSION OF LAPAROSCOPIC TO OPEN Sigmoidectomy	4	32	5	FREE
2017-04-05	51-60	CHRISTODOULAKIS	CA of SIGMOID COLON	LAPAROSCOPIC Sigmoidectomy	4	31	4	FREE
2017-04-11	<=50	CHRISTODOULAKIS	CA of SIGMOID COLON	LAPAROSCOPIC Sigmoidectomy	3.5	23	6	FREE
2017-04-25	<=50	CHRISTODOULAKIS	CA of RECTUM	LAPAROSCOPIC Extralevator abdominoperineal resection	5.5	54	8	FREE
2017-05-09	51-60	CHRISTODOULAKIS	MASS of SIGMOID COLON	LAPAROSCOPIC Sigmoidectomy	4	33	5	FREE
2017-06-13	61-70	CHRISTODOULAKIS	CA of ASCENDING COLON	LAPAROSCOPIC Right colectomy	4	84	4	FREE
2017-06-27	71-80	CHRISTODOULAKIS	CA of CAECUM	LAPAROSCOPIC Right colectomy	4	21	7	FREE
2017-07-04	71-80	CHRISTODOULAKIS	CA of SIGMOID COLON	LAPAROSCOPIC Sigmoidectomy	3.5	23	6	FREE	Anastomotic leak
2017-07-04	51-60	CHRISTODOULAKIS	CA of ASCENDING COLON	LAPAROSCOPIC Right colectomy	2	14	6	FREE
2017-09-01	51-60	CHRISTODOULAKIS	CA of RECTUM	LAPAROSCOPIC Low anterior resection	3.5	26.	5	FREE
2017-09-19	81+	CHRISTODOULAKIS	CA of ASCENDING COLON	LAPAROSCOPIC Right colectomy	5	19	6	FREE
2017-10-03	81+	CHRISTODOULAKIS	CA of SIGMOID COLON	CONVERSION OF LAPAROSCOPIC TO OPEN Sigmoidectomy	4	18	7	FREE
2017-10-10	71-80	CHRISTODOULAKIS	CA of SIGMOID COLON	LAPAROSCOPIC Sigmoidectomy	4	12	5	FREE
2017-10-30	71-80	CHRISTODOULAKIS	CA of RECTUM	LAPAROSCOPIC Extralevator abdominoperineal resection	6	19	9	FREE
2017-11-02	51-60	CHRISTODOULAKIS	CA of SIGMOID COLON	LAPAROSCOPIC Sigmoidectomy	4	12	6	FREE
2017-11-21	61-70	CHRISTODOULAKIS	CA of SIGMOID COLON	LAPAROSCOPIC Sigmoidectomy	3.5	8	5	FREE
2017-11-28	<=50	CHRISTODOULAKIS	CA of SIGMOID COLON	LAPAROSCOPIC Sigmoidectomy	4	46	3	FREE
2017-12-12	61-70	CHRISTODOULAKIS	CA of RECTUM	LAPAROSCOPIC Low anterior resection	4.5	4	7	FREE
2017-12-21	61-70	CHRISTODOULAKIS	CA of RECTUM	LAPAROSCOPIC Low anterior resection	4.5	5	6	FREE
2018-01-09	81+	CHRISTODOULAKIS	CA of SIGMOID COLON	LAPAROSCOPIC Sigmoidectomy	3.5	48	6	FREE
2018-01-23	61-70	CHRISTODOULAKIS	ΜΟΡΦΩΜΑ ΤΥΦΛΟΥ	LAPAROSCOPIC Right colectomy	4	20	7	FREE
2018-01-30	61-70	CHRISTODOULAKIS	CA of CAECUM	LAPAROSCOPIC Right colectomy	3.5	34	3	FREE
2018-01-31	71-80	CHRISTODOULAKIS	CA of SIGMOID COLON	LAPAROSCOPIC Sigmoidectomy	3.5	16	8	FREE	Lesion of the iliac vein
2018-02-06	71-80	CHRISTODOULAKIS	CA of RECTUM	ΜΕΤΑΤΡΟΠΗ ΛΑΠ ΣΕ ΑΝΟΙΚΤΗ ΧΑΜΗΛΗ ΠΡΟΣΘΙΑ ΕΚΤΟΜΗ ΚΑΙ ΠΡΟΦΥΛΑΚΤΙΚΗ ΕΙΛΕΟΣΤΟΜΙΑ	5.5	26	6	FREE
2018-02-13	71-80	CHRISTODOULAKIS	CA of ASCENDING COLON	LAPAROSCOPIC Right colectomy	3.5	36	6	FREE
2018-03-06	51-60	CHRISTODOULAKIS	CA of ASCENDING COLON	LAPAROSCOPIC Right colectomy	3.5	50.	5	FREE
2018-04-20	61-70	CHRISTODOULAKIS	CA of ASCENDING COLON	LAPAROSCOPIC Right colectomy	3.5	45	4	FREE
2018-05-08	61-70	CHRISTODOULAKIS	CA of RECTUM	LAPAROSCOPIC Extralevator abdominoperineal resection	4.5	16	10	FREE
2018-05-15	<=50	CHRISTODOULAKIS	CA of RECTUM	LAPAROSCOPIC Low anterior resection	4.5	21	6	FREE
2018-06-12	71-80	CHRISTODOULAKIS	CA of SIGMOID COLON	LAPAROSCOPIC Sigmoidectomy	3.5	14	12	FREE	Lesion of urinary bladder
2018-06-26	61-70	CHRISTODOULAKIS	CA of SIGMOID COLON	LAPAROSCOPIC Sigmoidectomy	3.5	19	7	FREE
2018-07-11	<=50	CHRISTODOULAKIS	CA of RECTUM	LAPAROSCOPIC Low anterior resection	4.5	20	5	FREE
2018-07-17	71-80	CHRISTODOULAKIS	CA of RECTUM	LAPAROSCOPIC Low anterior resection	3.5	35	7	FREE
2018-07-19	71-80	CHRISTODOULAKIS	CA of CAECUM	LAPAROSCOPIC Right colectomy	2	30	10	FREE
2018-07-24	61-70	CHRISTODOULAKIS	CA of RECTUM	LAPAROSCOPIC Low anterior resection	10	34	12	FREE
2018-08-28	61-70	CHRISTODOULAKIS	CA of RECTUM	LAPAROSCOPIC Low anterior resection	4	29	6	FREE
2018-09-25	61-70	CHRISTODOULAKIS	CA of CAECUM	LAPAROSCOPIC Right colectomy	4.5	28.	5	FREE
2018-10-02	61-70	CHRISTODOULAKIS	CA of RECTUM	LAPAROSCOPIC Low anterior resection	4.5	32	8	FREE
2018-10-09	51-60	CHRISTODOULAKIS	CA of RECTUM	LAPAROSCOPIC Low anterior resection	4.5	49	6	FREE
2018-11-06	71-80	CHRISTODOULAKIS	CA of SIGMOID COLON	LAPAROSCOPIC Sigmoidectomy	3.5	13	4	FREE
2018-12-18	71-80	CHRISTODOULAKIS	CA of HEPATIC FLEXURE	LAPAROSCOPIC Right colectomy	3	28	7	FREE
2019-01-15	71-80	CHRISTODOULAKIS	CA of SIGMOID COLON	LAPAROSCOPIC Sigmoidectomy	4	27	7	FREE
2019-01-22	51-60	CHRISTODOULAKIS	CA of SIGMOID COLON	LAPAROSCOPIC Sigmoidectomy	2.5	48	6	FREE
2019-02-05	51-60	CHRISTODOULAKIS	CA of SIGMOID COLON	LAPAROSCOPIC Sigmoidectomy	2.5	47	4	FREE
2019-02-19	71-80	CHRISTODOULAKIS	CA of DESCENDING COLON	LAPAROSCOPIC Sigmoidectomy	4	32	7	FREE
